# Supplementary material for: CDC7 inhibition induces replication stress-mediated aneuploid cells with an inflammatory phenotype sensitizing tumors to immune checkpoint blockade
Source: Nat Commun. 2023 Nov 18;14:7490. doi: 10.1038/s41467-023-43274-3 (PMC10657413; doi:10.1038/s41467-023-43274-3)
Supplement: Supplementary file 3 — Source Data [file 41467_2023_43274_MOESM3_ESM.xlsx]

## Sheet: Fig.1
Fig. 1b									Fig. 1e									Fig. 1f
	M1		sample-1	sample-2	sample-3	Ave.	SD			IL-6	sample-1	sample-2	sample-3	Ave.	SD	t.test (p value)			M1	sample-1	sample-2	sample-3	Ave.	SD
	DMSO	24h	0.83	0.8	1	0.876667	0.107858			DMSO	1.04903	1.01028	0.94069	1	0.0548976	6.30173e-08			DMSO	0.273938	0.298893	0.294373	0.289068	0.0132961
		48h	0.85	0.65	0.85	0.783333	0.11547			TAK-931	14.5356	14.4686	14.1115	14.3719	0.227991				TAK-931	0.600749	0.532552	0.575295	0.569532	0.0344618
		72h	0.81	1.27	0.99	1.02333	0.231805												VE-821	0.234163	0.259108	0.253146	0.248806	0.0130268
	TAK-931	24h	2.39	2.35	2.42	2.38667	0.0351188			CCL5	sample-1	sample-2	sample-3	Ave.	SD	t.test (p value)			Combo	0.266266	0.25899	0.252672	0.259309	0.0068027
		48h	14.2	14.8	15.5	14.8333	0.650641			DMSO	0.934693	1.07695	0.988361	1	0.0718366	0.000547855
		72h	14.7	15.7	14.7	15.0333	0.57735			TAK-931	27.7131	38.165	37.0021	34.2934	5.7283
										CXCL10	sample-1	sample-2	sample-3	Ave.	SD	t.test (p value)
	M2		sample-1	sample-2	sample-3	Ave.	SD			DMSO	0.981012	0.737353	1.28164	1	0.272637	0.000736109
	DMSO	24h	3.66	2.84	3.11	3.20333	0.417892			TAK-931	26.1548	24.9681	18.5064	23.2098	4.11621
		48h	1.96	1.95	1.81	1.90667	0.083865
		72h	2.39	2.14	2.02	2.18333	0.188768
	TAK-931	24h	4.22	3.99	3.28	3.83	0.49
		48h	16.4	16.8	14.9	16.0333	1.00167
		72h	32.8	32.8	35.3	33.6333	1.44338
Fig. 1h
	IL1A			sample-1	sample-2	sample-3	Ave.	SD	t.test (p value)
	TAK-931	0 nM	alone	0.856464	1.16859	0.97495	1	0.157562	0.00362272
		100 nM	alone	2.22778	2.76333	2.31361	2.43491	0.287642	TAK-931 300 nM alone VS. TAK-931 300 nM+VE-821
		300 nM	alone	6.39263	4.66221	6.59401	5.88295	1.06198
	TAK-931	0 nM	+ VE-821	0.698829	0.966993	0.18802	0.617947	0.395735
		100 nM	+ VE-821	0.693166	0.829182	0.829755	0.784034	0.0786946
		300 nM	+ VE-821	1.1449	2.12958	1.8854	1.71996	0.512762
	CXCL8			sample-1	sample-2	sample-3	Ave.	SD	t.test (p value)
	TAK-931	0 nM	alone	1.0386	0.940643	1.02076	1	0.052173	7.19887e-05
		100 nM	alone	1.74434	1.8843	1.90578	1.84481	0.0876687	TAK-931 300 nM alone VS. TAK-931 300 nM+VE-821
		300 nM	alone	6.88416	7.57084	6.66968	7.04156	0.470745
	TAK-931	0 nM	+ VE-821	1.50407	1.26117	1.4022	1.38915	0.121973
		100 nM	+ VE-821	1.29503	1.32366	1.33431	1.31767	0.0203149
		300 nM	+ VE-821	2.47171	2.31056	2.32871	2.37033	0.0882702
Fig. 1i
	IRF reporter activity	sample-1	sample-2	sample-3	sample-4	Ave.	SD	t.test (p value)
	DMSO	0.998755	0.957138	1.01808	1.02603	1	0.0307842	1.51932e-08
	BMS-265246	0.596397	0.557765	0.601422	0.620684	0.594067	0.0263679	TAK-931 VS. TAK-931 +BMS-265246
	TAK-931	2.14546	2.17671	2.16232	2.25382	2.18458	0.0478953
	TAK-931+BMS-265246	0.971805	0.952177	1.03395	0.982413	0.985086	0.034901
Fig. 1j
	IL-6	sample-1	sample-2	sample-3	Ave.	SD	t.test (p value)
	DMSO	0.927727	1.01988	1.05239	1	0.0646659	5.43545e-05
	BMS-265246	2.01351	2.12019	2.04263	2.05878	0.0551455	TAK-931 VS. TAK-931+BMS-265246
	TAK-931	13.3453	14.6993	14.096	14.0469	0.678318
	TAK-931+BMS-265246	6.63216	6.90088	6.84241	6.79182	0.141321
	CXCL10	sample-1	sample-2	sample-3	Ave.	SD	t.test (p value)
	DMSO	0.985078	0.951994	1.06293	1	0.0569525	1.91037e-05
	BMS-265246	0.595754	0.870738	0.902098	0.78953	0.168546	TAK-931 VS. TAK-931+BMS-265246
	TAK-931	20.3376	21.5727	19.8172	20.5758	0.901682
	TAK-931+BMS-265246	4.31071	5.65347	4.51799	4.82739	0.722876

## Sheet: Fig.2
Fig. 2a							Fig. 2b
	RNA-seq results were analyzed using DAVID.							RNA-seq results were analyzed using DAVID.
Fig. 2i
	sample-1_ATP (%)	TAK-931_0 nM	TAK-931_30 nM	TAK-931_100 nM	TAK-931_300 nM	TAK-931_1000 nM		sample-2_ATP (%)	TAK-931_0 nM	TAK-931_30 nM	TAK-931_100 nM	TAK-931_300 nM	TAK-931_1000 nM
	Sapanisertib_ 0 nM	101.271	79.1028	50.889	33.7786	27.1321		Sapanisertib_ 0 nM	104.998	79.8871	53.7761	32.8088	25.107
	Sapanisertib_ 10 nM	92.7696	75.4934	40.0251	23.974	30.0863		Sapanisertib_ 10 nM	99.3121	79.5265	47.6033	27.944	25.9031
	Sapanisertib_ 30 nM	78.891	66.2217	40.5607	23.8266	24.5188		Sapanisertib_ 30 nM	92.3748	77.1619	40.5239	25.032	24.8583
	Sapanisertib_ 100 nM	65.1558	46.0742	27.1348	17.8578	19.5948		Sapanisertib_ 100 nM	63.0346	44.4807	25.082	17.5538	18.4131
	Sapanisertib_ 300 nM	49.8192	38.5698	22.9726	14.88	18.0026		Sapanisertib_ 300 nM	50.8522	39.8764	23.4148	14.3813	14.73
	Sapanisertib_ 1000 nM	33.0207	27.7611	15.4563	10.2889	12.9759		Sapanisertib_ 1000 nM	37.2263	28.3296	15.6011	10.4757	10.6244
	sample-3_ATP (%)	TAK-931_0 nM	TAK-931_30 nM	TAK-931_100 nM	TAK-931_300 nM	TAK-931_1000 nM		sample-4_ATP (%)	TAK-931_0 nM	TAK-931_30 nM	TAK-931_100 nM	TAK-931_300 nM	TAK-931_1000 nM
	Sapanisertib_ 0 nM	88.6864	77.5593	43.1859	27.5335	27.5203		Sapanisertib_ 0 nM	105.044	86.1981	48.9731	29.9837	21.6528
	Sapanisertib_ 10 nM	88.4877	71.2747	40.137	26.5005	29.0138		Sapanisertib_ 10 nM	96.2172	72.5432	40.3988	27.2348	22.5937
	Sapanisertib_ 30 nM	80.4056	73.3656	37.2499	22.7924	25.7241		Sapanisertib_ 30 nM	98.77	72.6182	38.3461	23.7253	21.5475
	Sapanisertib_ 100 nM	55.742	46.1992	24.8951	15.8748	17.7289		Sapanisertib_ 100 nM	58.5054	54.809	22.9911	15.1905	16.5709
	Sapanisertib_ 300 nM	37.8605	33.9155	17.6933	13.6102	19.0513		Sapanisertib_ 300 nM	41.5555	35.8327	18.9355	15.5261	14.3642
	Sapanisertib_ 1000 nM	34.5011	25.8899	16.7327	11.5705	11.7311		Sapanisertib_ 1000 nM	36.2828	27.0229	14.8287	10.7981	9.99016
	Average_ATP (%)	TAK-931_0 nM	TAK-931_30 nM	TAK-931_100 nM	TAK-931_300 nM	TAK-931_1000 nM		SD	TAK-931_0 nM	TAK-931_30 nM	TAK-931_100 nM	TAK-931_300 nM	TAK-931_1000 nM
	Sapanisertib_ 0 nM	100	80.6868	49.206	31.0262	25.3531		Sapanisertib_ 0 nM	7.74678	3.79928	4.47267	2.83077	2.68418
	Sapanisertib_ 10 nM	94.1966	74.7094	42.0411	26.4133	26.8992		Sapanisertib_ 10 nM	4.65042	3.66558	3.71146	1.72971	3.37437
	Sapanisertib_ 30 nM	87.6103	72.3418	39.1701	23.8441	24.1622		Sapanisertib_ 30 nM	9.5773	4.53923	1.64645	0.918631	1.81547
	Sapanisertib_ 100 nM	60.6094	47.8908	25.0257	16.6192	18.0769		Sapanisertib_ 100 nM	4.26888	4.67804	1.69392	1.29138	1.26573
	Sapanisertib_ 300 nM	45.0219	37.0486	20.7541	14.5994	16.537		Sapanisertib_ 300 nM	6.33267	2.68361	2.86802	0.809042	2.3421
	Sapanisertib_ 1000 nM	35.2577	27.2509	15.6547	10.7833	11.3304		Sapanisertib_ 1000 nM	1.87106	1.05326	0.793039	0.565398	1.31185

## Sheet: Fig.3
Fig. 3a		Fig. 3f			Fig. 3h
	library(Seurat)		suppressPackageStartupMessages(library(escape))			suppressPackageStartupMessages(library(escape))
			suppressPackageStartupMessages(library(dittoSeq))			suppressPackageStartupMessages(library(dittoSeq))
	dat_C<-readRDS("../dmso/AFT_filter_seurat02.rds")		suppressPackageStartupMessages(library(SingleCellExperiment))			suppressPackageStartupMessages(library(SingleCellExperiment))
	dat_T<-readRDS("../tubeT/AFT_filter_seurat02.rds")		suppressPackageStartupMessages(library(Seurat))			suppressPackageStartupMessages(library(Seurat))
			suppressPackageStartupMessages(library(SeuratObject))			suppressPackageStartupMessages(library(SeuratObject))
	dat_C@meta.data$stim <- "DMSO"
	dat_T@meta.data$stim<-"TAK931"		dat<-readRDS("Merge_5k10.rds")			dat<-readRDS("Merge_5k10.rds")
	dat.merge <- merge(dat_C, y = dat_T, add.cell.ids = c("cntl", "stim"), project = "merge")
			## We'll use the HALLMARK gene set collection ("H")			## We'll use the HALLMARK gene set collection ("H")
	dat.merge <- subset(dat.merge, subset = nFeature_RNA > 5000 & percent.mt < 10)		GS.hallmark <- getGeneSets(library = "H")			GS.hallmark <- getGeneSets(library = "H")
	dat.merge <- NormalizeData(dat.merge, normalization.method = "LogNormalize", scale.factor = 10000)
	dat.merge <- FindVariableFeatures(dat.merge, selection.method = "vst", nfeatures = 2000)		## working with a Seurat object			## working with a Seurat object
	dat.merge <- ScaleData(dat.merge, verbose = FALSE)		ES.seurat <-enrichIt(obj = dat, gene.sets = GS.hallmark, groups = 1000, cores = 8)			ES.seurat <-enrichIt(obj = dat, gene.sets = GS.hallmark, groups = 1000, cores = 8)
	dat.merge <- RunPCA(dat.merge, npcs = 30, verbose = FALSE)		dat <- Seurat::AddMetaData(dat, ES.seurat)			dat <- Seurat::AddMetaData(dat, ES.seurat)
	# UMAP TSNE and Clustering		colors <- colorRampPalette(c("#0348A6", "#7AC5FF", "#C6FDEC", "#FFB433", "#FF4B20"))			colors <- colorRampPalette(c("#0348A6", "#7AC5FF", "#C6FDEC", "#FFB433", "#FF4B20"))
	dat.merge <- RunUMAP(dat.merge, reduction = "pca", dims = 1:20)
	dat.merge <- FindNeighbors(dat.merge, reduction = "pca", dims = 1:20)		## plot			#violinplot
	dat.merge <- FindClusters(dat.merge, resolution = 0.5)		pdf("ssGSEA_dittoheat01.pdf")			pdf("ssGSEA_multiditto09.pdf",width=10, height=5)
	dat.merge <- RunTSNE(dat.merge, reduction = "pca", dims = 1:20)		dittoHeatmap(dat, genes = NULL, metas = names(ES.seurat),			multi_dittoPlot(dat, vars = c("HALLMARK_IL2_STAT5_SIGNALING","HALLMARK_MTORC1_SIGNALING"),
	dat.merge <- FindNeighbors(dat.merge, reduction = "pca", dims = 1:20)		annot.by = "stim",			group.by = "stim", plots = c("jitter", "vlnplot", "boxplot"),color.panel = c("blue", "red"),
	dat.merge <- FindClusters(dat.merge, resolution = 0.5)		fontsize = 7,			ylab = "Enrichment Scores",
	#saveRDS(dat.merge, "Merge_5k10.rds")		cluster_cols = TRUE,			theme = theme_classic() + theme(plot.title = element_text(size = 10)))
			heatmap.colors = colors(50))			dev.off()
	# Visualization_tsne		dev.off()
	png("Merge_tsne_5k10.png")
	DimPlot(dat.merge, reduction = "tsne", group.by = "stim",cols=c("blue","red"))		pdf("ssGSEA_dittoheat02.pdf")			#scatter
	dev.off()		dittoHeatmap(dat, genes = NULL,			#plot11
	###		metas = c("HALLMARK_APOPTOSIS", "HALLMARK_DNA_REPAIR", "HALLMARK_P53_PATHWAY"),			pdf("ssGSEA_dittoScatter11.pdf", width=6, height=5)
	rm(list=ls())		annot.by = "stim",			dittoScatterPlot(dat,x.var = "HALLMARK_INFLAMMATORY_RESPONSE", y.var = "HALLMARK_TNFA_SIGNALING_VIA_NFKB", color.var = "stim",color.panel = c("blue", "red"))
	###		fontsize = 7,			dev.off()
			heatmap.colors = colors(50))
			dev.off()			#plot12
						pdf("ssGSEA_dittoScatter12.pdf",width=6, height=5)
			pdf("ssGSEA_multiditto03.pdf")			dittoScatterPlot(dat,x.var = "HALLMARK_TNFA_SIGNALING_VIA_NFKB", y.var = "HALLMARK_IL6_JAK_STAT3_SIGNALING", color.var = "stim",color.panel = c("blue", "red"))
			multi_dittoPlot(dat, vars = c("HALLMARK_APOPTOSIS", "HALLMARK_DNA_REPAIR", "HALLMARK_P53_PATHWAY"),			dev.off()
			group.by = "stim", plots = c("jitter", "vlnplot", "boxplot"),
			ylab = "Enrichment Scores",			#plot13
			theme = theme_classic() + theme(plot.title = element_text(size = 10)))			pdf("ssGSEA_dittoScatter13.pdf",width=6, height=5)
			dev.off()			dittoScatterPlot(dat,x.var = "HALLMARK_TNFA_SIGNALING_VIA_NFKB", y.var = "HALLMARK_IL2_STAT5_SIGNALING", color.var = "stim",color.panel = c("blue", "red"))
						dev.off()
						#plot14
						pdf("ssGSEA_dittoScatter14.pdf",width=6, height=5)
						dittoScatterPlot(dat,x.var = "HALLMARK_TNFA_SIGNALING_VIA_NFKB", y.var = "HALLMARK_MTORC1_SIGNALING", color.var = "stim",color.panel = c("blue", "red"))
						dev.off()
						#plot15
						pdf("ssGSEA_dittoScatter15.pdf",width=6, height=5)
						dittoScatterPlot(dat,x.var = "HALLMARK_IL2_STAT5_SIGNALING", y.var = "HALLMARK_MTORC1_SIGNALING", color.var = "stim",color.panel = c("blue", "red"))
						dev.off()
						### calculate correlation
						#plot11
						cor(dat@meta.data$HALLMARK_INFLAMMATORY_RESPONSE, dat@meta.data$HALLMARK_TNFA_SIGNALING_VIA_NFKB)
						#plot12
						cor(dat@meta.data$HALLMARK_TNFA_SIGNALING_VIA_NFKB, dat@meta.data$HALLMARK_IL6_JAK_STAT3_SIGNALING)
						#plot13
						cor(dat@meta.data$HALLMARK_TNFA_SIGNALING_VIA_NFKB, dat@meta.data$HALLMARK_IL2_STAT5_SIGNALING)
						#plot14
						cor(dat@meta.data$HALLMARK_TNFA_SIGNALING_VIA_NFKB, dat@meta.data$HALLMARK_MTORC1_SIGNALING)
						#plot15
						cor(dat@meta.data$HALLMARK_IL2_STAT5_SIGNALING, dat@meta.data$HALLMARK_MTORC1_SIGNALING)

## Sheet: Fig.4
Fig. 4b		Fig. 4c
	library(Seurat)		library(Seurat)
			library(exactRankTests)
	# start from saved data
	dat.merge<-readRDS("TAK931_infES_1000cells.rds")		### input
			dat<-readRDS("TAK931_infES_1000cells_ES.rds")
			dat
	# Visualization_umap
	png("Merge_tsne_col-stim.png",height=300, width=350)		high<-subset(x=dat,subset=stim=="high")
	DimPlot(dat.merge, cols=c("#ff69b4","#4169e4"),reduction = "tsne", group.by = "stim")		high
	dev.off()
			low<-subset(x = dat,subset = stim == "low")
	# Visualization umap_label		low
	png("Merge_tsne_default.png",height=300, width=300)
	DimPlot(dat.merge, reduction = "tsne", label = TRUE)		#-----#
	dev.off()
			### unfold protein
	# Visualization_umap_split		# t.test (defalut)
	png("Merge_tsne_split.png",height=300, width=600)		t.test(high@meta.data$HALLMARK_UNFOLDED_PROTEIN_RESPONSE, low@meta.data$HALLMARK_UNFOLDED_PROTEIN_RESPONSE, var.equal=T)
	DimPlot(dat.merge, reduction = "tsne", split.by = "stim",group.by = "stim",cols=c("#ff69b4","#4169e4"))
	dev.off()		# t.test (Welch)
			t.test(high@meta.data$HALLMARK_UNFOLDED_PROTEIN_RESPONSE, low@meta.data$HALLMARK_UNFOLDED_PROTEIN_RESPONSE, var.equal=F)
	###
	rm(list=ls())		# wilcox rank sum
			wilcox.exact(x=high@meta.data$HALLMARK_UNFOLDED_PROTEIN_RESPONSE,y=low@meta.data$HALLMARK_UNFOLDED_PROTEIN_RESPONSE,paired=F)
	###
			#-----#
			### mitotic
			# t.test (defalut)
			t.test(high@meta.data$HALLMARK_MITOTIC_SPINDLE, low@meta.data$HALLMARK_MITOTIC_SPINDLE, var.equal=T)
			# t.test (Welch)
			t.test(high@meta.data$HALLMARK_MITOTIC_SPINDLE, low@meta.data$HALLMARK_MITOTIC_SPINDLE, var.equal=F)
			# wilcox rank sum
			wilcox.exact(x=high@meta.data$HALLMARK_MITOTIC_SPINDLE,y=low@meta.data$HALLMARK_MITOTIC_SPINDLE,paired=F)
			#-----#
			###
			# GLYCOLYSIS
			# t.test (defalut)
			t.test(high@meta.data$HALLMARK_GLYCOLYSIS, low@meta.data$HALLMARK_GLYCOLYSIS, var.equal=T)
			# t.test (Welch)
			t.test(high@meta.data$HALLMARK_GLYCOLYSIS, low@meta.data$HALLMARK_GLYCOLYSIS, var.equal=F)
			# wilcox rank sum
			wilcox.exact(x=high@meta.data$HALLMARK_GLYCOLYSIS,y=low@meta.data$HALLMARK_GLYCOLYSIS,paired=F)
			#-----#
			###
			# DNA REPAIR
			# t.test (defalut)
			t.test(high@meta.data$HALLMARK_DNA_REPAIR, low@meta.data$HALLMARK_DNA_REPAIR, var.equal=T)
			# t.test (Welch)
			t.test(high@meta.data$HALLMARK_DNA_REPAIR, low@meta.data$HALLMARK_DNA_REPAIR, var.equal=F)
			# wilcox rank sum
			wilcox.exact(x=high@meta.data$HALLMARK_DNA_REPAIR,y=low@meta.data$HALLMARK_DNA_REPAIR,paired=F)
			#-----#

## Sheet: Fig.5
Fig. 5c
	NFkB activity	sample-1	sample-2	sample-3	Ave.	SD	t.test (p value)
	DMSO	0.952446	1.03752	1.01004	1	0.0434142	0.00142728
	TAK-931	3.42785	2.59391	3.38505	3.1356	0.46961	DMSO VS. TAK-931
	IRF activity	sample-1	sample-2	sample-3	Ave.	SD	t.test (p value)
	DMSO	0.971607	1.02094	1.00746	1	0.0254966	0.000393871
	TAK-931	3.72415	3.03098	3.6932	3.48278	0.391573	DMSO VS. TAK-931
Fig. 5e
	PBMCs
	(cells / areas)	sample-1	sample-2	sample-3	sample-4	sample-5	Ave.	SD	t.test (p value)
	DMSO	3	2	5	1	3	2.8	1.48324	0.000559343
	TAK-931	13	12	7	17	15	12.8	3.76829	DMSO VS. TAK-931
Fig. 5f
	IL6
	(ng/mL)	sample-1	sample-2	sample-3	Ave.	SD	t.test (p value)
	DMSO	0.90281	0.86254	0.84596	0.870437	0.0292361	8.12202e-06
	TAK-931	1.87506	1.96207	1.97989	1.93901	0.0560916	DMSO VS. TAK-931
Fig. 5j
	CXCL10	sample-1	sample-2	sample-3	sample-4	sample-5	Ave.	SD	t.test (p value)
	Vehicle	1	3.01448	5.35208	5.69121		3.76444	2.19375	0.067768
	TAK-931	2.91362	3.82101	10.7223	29.0961	30.4522	15.401	13.4723	Vehicle VS. TAK-931
	IL1A	sample-1	sample-2	sample-3	sample-4	sample-5	Ave.	SD	t.test (p value)
	Vehicle	0.946043	1	1.10194	1.89445		1.23561	0.443961	0.0765317
	TAK-931	0.699898	1.78838	2.91962	6.433	10.1735	4.40287	3.87843	Vehicle VS. TAK-931
Fig. 5l
	CD3+/total	sample-1	sample-2	sample-3	sample-4	sample-5	Ave.	SD	one sided non-parametric Wilcoxon-Mann-Whitney test
	Vehicle	0.00659649	0.00289008	0.00852569	0.0186812	0.00598012	0.00853472	0.0060228	p=0.0476
	TAK-931	0.0318896	0.0125067	0.0173	0.0141121	0.0179983	0.0187613	0.00767796	Vehicle VS. TAK-931
									(Statistical analysis was performed using GraphPad Prism 9 software)
Fig. 5n
	PD-1+/CD8+	sample-1	sample-2	sample-3	sample-4	sample-5	Ave.	SD	one sided non-parametric Wilcoxon-Mann-Whitney test
	Vehicle	0.0526316	0	0	0.538462	0.02	0.122219	0.233679	p=0.0278
	TAK-931	0.426901	0.65625	0.566138	0.075	0.211111	0.38708	0.242105	Vehicle VS. TAK-931
									(Statistical analysis was performed using GraphPad Prism 9 software)
	PD-1+/CD4+	sample-1	sample-2	sample-3	sample-4	sample-5	Ave.	SD	one sided non-parametric Wilcoxon-Mann-Whitney test
	Vehicle	0.147826	0.111111	0.101449	0.169231	0.149123	0.135748	0.0284132	p=0.0278
	TAK-931	0.362637	0.992424	0.213483	0.117188	0.176101	0.372367	0.358276	Vehicle VS. TAK-931
									(Statistical analysis was performed using GraphPad Prism 9 software)

## Sheet: Fig. 6
Fig. 6c			Fig. 6e			Fig. 6f			Fig. 6g			Fig. 6h			Fig. 6i
	#----------#			library(Seurat)			#--------------------#			# initial 220228			# Start from CNV and ES already calculated datasets			#-----#
	library(Seurat)			#-----#			# REVISE 221216						# initial 211119			# 220210
	#----------#			# 220210			#--------------------#			# load library						#-----#
	dat<-readRDS("merge_vivo.rds")			#-----#			library(Seurat)			suppressPackageStartupMessages(library(escape))			# load library			library(Seurat)
	table(Idents(dat))			# Visualization_tsne			#----------#			suppressPackageStartupMessages(library(dittoSeq))			suppressPackageStartupMessages(library(escape))			#-----#
	# annotation -----#			dat<-readRDS("merge_vivo.rds")			dat<-readRDS("merge_vivo.rds")			suppressPackageStartupMessages(library(SingleCellExperiment))			suppressPackageStartupMessages(library(dittoSeq))			dat_o<-readRDS("merge_vivo.rds")
	new.cluster.ids <- c("plasmacytoma","myeloid","myeloid","plasmacytoma","plasmacytoma","CD8+ T cell","plasmacytoma","endothelial cell","myeloid","myeloid","CD4+ T cell","plasmacytoma","NK cell","fibroblast","fibroblast","unidentified")			#-----#			table(Idents(dat))			suppressPackageStartupMessages(library(Seurat))			suppressPackageStartupMessages(library(SingleCellExperiment))			table(Idents(dat_o))
	names(new.cluster.ids) <- levels(dat)			# tSNE			# annotation -----#			suppressPackageStartupMessages(library(SeuratObject))			suppressPackageStartupMessages(library(Seurat))			#-----#
	dat <- RenameIdents(dat, new.cluster.ids)			#-----#			new.cluster.ids <- c("plasmacytoma","myeloid","myeloid","plasmacytoma","plasmacytoma","CD8+ T cell","plasmacytoma","endothelial cell","myeloid","myeloid","CD4+ T cell","plasmacytoma","NK cell","fibroblast","fibroblast","unidentified")						suppressPackageStartupMessages(library(SeuratObject))			dat<-subset(x = dat_o, idents = c("5"))
	#----------#			png("Annot_Fplot_vivo01.png",width=600, height=300)			names(new.cluster.ids) <- levels(dat)			### seurat						# Scale
	table(Idents(dat))			FeaturePlot(dat,reduction = "tsne",features=c("Ptprc","Trap1a"),label=F)			dat <- RenameIdents(dat, new.cluster.ids)			packageVersion("Seurat")			### seurat			dat <- FindVariableFeatures(dat, selection.method = "vst", nfeatures = 2000)
	table(Idents(dat),dat$stim)			dev.off()			dat<-subset(x = dat, idents = c("CD8+ T cell","CD4+ T cell","NK cell","myeloid","plasmacytoma","endothelial cell","fibroblast"))			dat<-readRDS("merge_vivo.rds")			packageVersion("Seurat")			all.genes <- rownames(dat)
	#----------#			#-----#			dat$CellType <- Idents(dat)			DefaultAssay(dat) <- "RNA"			dat<-readRDS("merge_vivo_addES.rds")			#-----#
	png("Plot_tSNE_merge_vivoAnnot.png",height=500, width=600)			png("Annot_Fplot_vivo02.png")			marker <- c("Cd3d", "Cd8a","Cd4","Nkg7","Cd14","Trap1","Pecam1","Col1a1")			dat						dat <- ScaleData(dat, features = all.genes)
	DimPlot(dat, reduction = "tsne",cols=c("#dc143c","#87cefa","#3cd371","#ffc450","#98fb98","#ff8c00","#6495ed","gray"))			FeaturePlot(dat,reduction = "tsne",features=c("Cd3d","Cd4","Cd8a","Cd14"),label=F)			dat <- ScaleData(dat, features = marker)						#plot			dat <- ScaleData(dat, verbose = FALSE)
	dev.off()			dev.off()			#----------#			### ssGSEA ###			#-----#			dat <- RunPCA(dat, npcs = 30, verbose = FALSE)
	#----------#			#-----#			table(Idents(dat))			GS.hallmark <- getGeneSets(library = "H")			pdf("ssGSEA_multiditto01.pdf",height=4,width=8)			#-----#
	pdf("Plot_tSNE_merge_vivoAnnot.pdf",height=4, width=5.5)			png("Annot_Fplot_vivo04.png",width=600, height=300)			table(Idents(dat),dat$stim)						multi_dittoPlot(dat, vars = c("HALLMARK_TNFA_SIGNALING_VIA_NFKB","HALLMARK_INFLAMMATORY_RESPONSE"),			# tSNE
	DimPlot(dat, reduction = "tsne",cols=c("#dc143c","#87cefa","#3cd371","#ffc450","#98fb98","#ff8c00","#6495ed","gray"))			FeaturePlot(dat,reduction = "tsne",features=c("Itgax","Adgre1"),label=F)			table(dat$CellType)			## working with a Seurat object			group.by = "stim", plots = c("jitter", "vlnplot", "boxplot"),			dat <- RunTSNE(dat, reduction = "pca", dims = 1:20)
	dev.off()			dev.off()			#----------#			ES.seurat <-enrichIt(obj = dat, gene.sets = GS.hallmark, groups = 1000, cores = 8)			ylab = "Enrichment Scores",color.panel=c("blue","red"),			dat <- FindNeighbors(dat, reduction = "pca", dims = 1:20)
	#----------#			#-----#			# Define an order of cluster identities			dat <- Seurat::AddMetaData(dat, ES.seurat)			theme = theme_classic() + theme(plot.title = element_text(size = 10)))			dat <- FindClusters(dat, resolution = 0.5)
	png("Plot_tSNE_merge_vivoAnnot2.png",height=500, width=1200)			png("Annot_Fplot_vivo03.png",width=600, height=300)			my_levels <- c("CD8+ T cell","CD4+ T cell","NK cell","myeloid","plasmacytoma","endothelial cell","fibroblast","unidentified")			#-----#			dev.off()			#-----#
	DimPlot(dat, reduction = "tsne",split.by="stim",cols=c("#dc143c","#87cefa","#3cd371","#ffc450","#98fb98","#ff8c00","#6495ed","gray"))			FeaturePlot(dat,reduction = "tsne",features=c("Col1a1","Pecam1"),label=F)			# Relevel object@ident			colors <- colorRampPalette(c("#0348A6", "#7AC5FF", "#C6FDEC", "#FFB433", "#FF4B20"))			#-----#			dat
	dev.off()			dev.off()			dat$CellType <- factor(x = dat$CellType, levels = my_levels)									#saveRDS(dat,"CD8T_tSNE_vivo.rds")
	#----------#			#-----#			#--------------------#			## plot						#-----#
	pdf("Plot_tSNE_merge_vivoAnnot2.pdf",height=4, width=9)			png("Annot_Fplot_vivo05.png",width=600, height=300)			#marker <- c("Cd3d", "Cd8a","Cd4","Nkg7","Cd14","Trap1","Col1a1","Pecam1")			pdf("ssGSEA_dittoheat_vivo2.pdf")						png("CD8T_tsne.png")
	DimPlot(dat, reduction = "tsne",split.by="stim",cols=c("#dc143c","#87cefa","#3cd371","#ffc450","#98fb98","#ff8c00","#6495ed","gray"))			FeaturePlot(dat,reduction = "tsne",features=c("Ncam1","Nkg7"),label=F)			png("Plot_DOTPLOT_merge_vivoAnnot.png",height=300, width=600)			dittoHeatmap(dat, genes = NULL, metas = names(ES.seurat),						DimPlot(dat,reduction = "tsne")
	dev.off()			dev.off()			DotPlot(object = dat, features = marker,group.by="CellType")			annot.by = "stim", annot.colors=c("blue","red"),						dev.off()
	#----------#			#-----#			dev.off()			fontsize = 7, #cluster_cols = TRUE,						#-----#
	rm(list=ls())			png("Annot_Fplot_vivo06.png",width=600, height=300)			#----------#			heatmap.colors = colors(50))						png("CD8T_granzyme.png",width=1000, height=300)
	#----------#			FeaturePlot(dat,reduction = "tsne",features=c("Gzmb","Gzmk"),label=F)			pdf("Plot_DOTPLOT_merge_vivoAnnot.pdf",height=3, width=10)			dev.off()						FeaturePlot(dat,reduction = "tsne",features=c("Gzmk","Gzmb","Gzme"),label=F,ncol=3)
				dev.off()			DotPlot(object = dat, features = marker,group.by="CellType")									dev.off()
				#-----#			dev.off()									#-----#
				# UMAP			#----------#									png("CD8T_exhaustion.png",width=1200, height=300)
				#-----#			rm(list=ls())			#saveRDS(dat,"merge_vivo_addES.rds")						FeaturePlot(dat,reduction = "tsne",features=c("Pdcd1","Lag3","Havcr2","Ctla4"),label=F,ncol=4)
				#png("Annot_FplotU_vivo01.png",width=600, height=300)			#----------#			#-----#						dev.off()
				#FeaturePlot(dat,features=c("Ptprc","Trap1a"),label=F)						rm(list=ls())						#-----#
				#dev.off()						#-----#
				#-----#
				#png("Annot_FplotU_vivo02.png")
				#FeaturePlot(dat,features=c("Cd3d","Cd4","Cd8a","Cd14","Cd11c"),label=F)
				#dev.off()
				#-----#
				#png("Annot_FplotU_vivo03.png",width=600, height=300)
				#FeaturePlot(dat,features=c("Col1a1","Pecam1"),label=F)
				#dev.off()
				#-----#
				rm(list=ls())
				#-----#

## Sheet: Fig. 7
Fig. 7c
	Tumor volume (mm3)	Vehicle #1	Vehicle #2	Vehicle #3	Vehicle #4	Vehicle #5	Vehicle #6	Ave.	SD
	Day 0	242.797	159.203	98.26	82.5839	117.835	130.424	138.517	57.5231
	Day 2	488.562	286.42	119.928	160.397	206.266	258.642	253.369	130.464
	Day 4	1203.04	610.527	282.906	461.618	427.236	617.418	600.458	320.506
	Day 7	2552.68	1305.01	995.494	1359.65	1130.65	1590.75	1489.04	559.343
	Day 9		2148	1552.17	2344.35	2030.11	2361.17	2087.16	329.546
	Day 11			3449.5				3449.5
	Tumor volume (mm3)	TAK-931 #1	TAK-931 #2	TAK-931 #3	TAK-931 #4	TAK-931 #5	TAK-931 #6	TAK-931 #7	Ave.	SD
	Day 0	228.479	122.694	114.988	98.3508	80.6763	199.485	173.23	145.415	55.4453
	Day 2	481.377	308.335	176.649	291.114	215.489	579.808	384.377	348.164	144.093
	Day 4	735.695	667.393	290.831	457.018	350.437	866.528	764.639	590.363	223.144
	Day 7	1116.06	1198.7	554.103	1154.66	628.15	1045.07	1327.33	1003.44	295.258
	Day 9	1188.72	1338.45	788.16	1343.71	883.901		2403.4	1324.39	577.028
	Day 11	1491.21		797.995	1676.78	1030.3			1249.07	405.338
	Day 14	1610.77		1033.5	2206.38	1595			1611.41	478.972
	Day 16					2137.2			2137.2
	Day 17	1875.73		774.944					1325.34	778.373
	Day 19	2294.61		1165.23					1729.92	798.587
	Day 22			2411.08					2411.08
Fig. 7f
	Tumor volume (mm3)	Vehicle #1	Vehicle #2	Vehicle #3	Vehicle #4	Vehicle #5	Vehicle #6	Vehicle #7	Vehicle #8	Vehicle #9	Vehicle #10	Ave.	SD
	Day 0	106.99	73.75	66.55	62.12	60.33	56.85	48.24	45.77	44.63	43.27	60.85	19.1609
	Day 3	524.32	421.98	299.26	247.39	302.48	131.23	150.09	159.16	79.09	77.93	239.293	149.082
	Day 5	1449.93	1214.56	706.58	769.32	981.62	348.85	496.57	374.85	237.55	184.79	676.462	428.887
	Day 7	2270.54	1923.26	1260.93	1517.64	1868.75	767.94	1124.92	1293.72	546.36	495.46	1306.95	599.196
	Day 10	3692.1	3369	2492.02	3260	3291.22	2048.1	3079.94	2117.17	1763.47	1909.36	2702.24	710.977
	Day 12						3239.28		2506.49	2082.63	2767.45	2648.96	484.267
	Day 14									3512		3512
	Tumor volume (mm3)	TAK-931 #1	TAK-931 #2	TAK-931 #3	TAK-931 #4	TAK-931 #5	TAK-931 #6	TAK-931 #7	TAK-931 #8	TAK-931 #9	TAK-931 #10	Ave.	SD
	Day 0	96.91	81.91	72.38	63.19	57.58	52.91	49.9	47.68	44.73	41.74	60.893	17.8711
	Day 3	322.59	443.57	404.68	222.51	70.8	57.74	68.84	143.71	77.66	54.38	186.648	152.187
	Day 5	637.81	779.97	685.01	436.42	79.08	73.46	107.43	333.92	174.56	60.63	336.829	280.705
	Day 7	1152.31	994.38	1176.03	614.16	185.63	227.61	209.81	829.75	186.8	64.16	564.064	441.33
	Day 10	1322.85	232.34	427.35	1039	522.95	131.76	833.36	1478.71	163.31	70.25	622.188	516.225
	Day 12	1483.32	128.54	164.6	1298.67	757.87	125.26	1018.54	2039.27	88.57	54.34	715.898	715.091
	Day 14	1595.39	114.49	79.25	1376.32	1494.53	286.3	1801.6	2324.73	66.68	48	918.729	881.335
	Day 17	1373.54	99.12	60.67	1516.96	2337.96	976.77	2860.82	3063.06	59.43	37.29	1238.56	1195.02
	Day 19	1332.96	56.23	0	1552.48	3632.72	1546.87			53.78	0	1021.88	1277.75
	Day 21	1438.2	0	0	883.98		2150.12			0	0	638.9	877.069
	Day 24	1703.25	0	0	393.89		3639.03			0	0	819.453	1390.34
	Day 26	1841.82	0	0	227.93					0	0	344.958	738.955
	Day 28	3767.57	0	0	130.24					0	0	649.635	1528.36
	Day 31		0	0	153.63					0	0	30.726	68.7054
	Day 33		0	0	252.29					0	0	50.458	112.828
	Day 35		0	0	584.94					0	0	116.988	261.593
	Day 38		0	0	892.46					0	0	178.492	399.12
	Day 40		0	0	1248.55					0	0	249.71	558.369
	Day 42		0	0	2256.45					0	0	451.29	1009.12
	Day 45		0	0	3686.34					0	0	737.268	1648.58
	Day 47		0	0						0	0	0	0
	Day 49		0	0						0	0	0	0
Fig. 7g
	Tumor volume (mm3)	Naïve Control #1	Naïve Control #2	Naïve Control #3	Naïve Control #4	Naïve Control #5	Ave.	SD
	Day 2	0	0	0	0	0	0	0
	Day 4	0	0	0	0	0	0	0
	Day 6	0	0	0	0	0	0	0
	Day 9	120.05	97.78	91.04	79.14	63.69	90.34	21.0606
	Day 11	396.86	329.46	209.74	201.89	138.11	255.212	105.12
	Day 13	1134.42	797.19	885.89	1038.72	857.29	942.702	139.348
	Day 16	2048.17	1241.5	1263.83	1762.36	1577.28	1578.63	341.68
	Day 18	2728.89	2306.53	2009.47	2603.69	2657.84	2461.28	299.421
	Day 20		3153.95	2818.52			2986.23	237.185
	Tumor volume (mm3)	Rechallenged #1	Rechallenged #2	Rechallenged #3	Rechallenged #4	Ave.	SD
	Day 2	0	0	0	0	0	0
	Day 4	0	0	0	0	0	0
	Day 6	0	0	0	0	0	0
	Day 9	0	0	0	0	0	0
	Day 11	0	0	0	0	0	0
	Day 13	0	0	0	0	0	0
	Day 16	0	0	0	0	0	0
	Day 18	0	0	0	0	0	0
	Day 20	0	0	0	0	0	0
	Day 23	0	0	0	0	0	0
	Day 25	0	0	0	0	0	0
	Day 26	0	0	0	0	0	0
	Day 30	0	0	0	0	0	0
	Day 32	0	0	0	0	0	0
	Day 34	0	0	0	0	0	0
	Day 37	0	0	0	0	0	0
	Day 39	0	0	0	0	0	0
	Day 41	0	0	0	0	0	0
	Day 44	0	0	0	0	0	0
	Day 46	0	0	0	0	0	0
Fig. 7h
	Tumor volume (mm3)	Naïve Control #1	Naïve Control #2	Naïve Control #3	Naïve Control #4	Naïve Control #5	Ave.	SD
	Day 2	0	0	0	0	0	0	0
	Day 5	0	0	0	17.76	20.27	7.606	10.4527
	Day 7	15.65	26.78	24.36	61.23	41.16	33.836	17.8493
	Day 9	59.31	45.07	119.35	89.29	54.85	73.574	30.4506
	Day 12	138.14	114.31	495.4	327.24	226.77	260.372	155.815
	Day 14	335.48	263.15	945.26	785.33	591.91	584.226	289.746
	Day 16	587.81	541.77	1258.6	1006.71	1029.88	884.954	308.832
	Day 19	920.95	977.5	1934.67	1556.49	1650.01	1407.92	441.743
	Day 21	1858.45	1285.24	2570.3	2251.91	2150.32	2023.24	484.643
	Day 23	2168.04	2281.16		3280.33	3137.16	2716.67	573.059
	Tumor volume (mm3)	Rechallenged #1	Rechallenged #2	Rechallenged #3	Rechallenged #4	Ave.	SD
	Day 2	0	0	0	0	0	0
	Day 5	0	0	0	0	0	0
	Day 7	46.29	23.18	0	0	17.3675	22.1627
	Day 9	54.43	63.07	0	33.1	37.65	28.083
	Day 12	260.03	234.57	17.11	61.96	143.417	121.787
	Day 14	442.14	616.78	27.33	119.57	301.455	275.348
	Day 16	777.05	1125.99	61.11	153.2	529.337	509.271
	Day 19	1453.8	1781.51	154.21	397.85	946.842	792.325
	Day 21	2276.77	2058.97	335.46	785.53	1364.18	950.202
	Day 23	3265.45	2660.08	463.12	1234.31	1905.74	1284.5
	Day 26			1091.08	3211.29	2151.18	1499.21
	Day 28			1489.3		1489.3
	Day 30			2385.45		2385.45
	Day 33			3219.01		3219.01
Fig. 7m
	Tumor volume (mm3)	PBS #1
	Day 0	0
	Day 3	0
	Day 7	0
	Day 10	0
	Day 12	0
	Day 14	0
	Day 17	0
	Day 19	0
	Day 21	0
	Day 26	0
	Day 28	0
	Day 31	0
	Day 33	0
	Day 35	0
	Day 38	0
	Day 40	0
	Day 42	0
	Day 45	0
	Day 47	0
	Day 49	0
	Day 52	0
	Day 54	0
	Day 56	0
	Day 59	0
	Day 61	0
	Day 63	0
	Day 66	0
	Day 68	0
	Day 70	0
	Day 73	0
	Tumor volume (mm3)	CD8 #1
	Day 0	0
	Day 3	0
	Day 7	0
	Day 10	0
	Day 12	0
	Day 14	0
	Day 17	0
	Day 19	54.55
	Day 21	57.84
	Day 24	129.57
	Day 26	246.47
	Day 28	655.77
	Day 31	1243.62
	Day 33	1875.81
	Day 35	2471.66
	Day 38	3539.3

## Sheet: Fig. 8
Fig. 8a	Antitumor efficacy studies of combination TAK-931 and ICI treatment in the J558 syngeneic mouse model
	antibody	supplier name	catalog number	clone name	lot number
	CD8	BioXCell	BE0061	Clone: 2.43	705118J2
	anti-mPD1	BioXCell	BP0146	RMP1-14	665418J1
	anti-mPD-L1	BioXCell	BP0101	10F.9G2	665718J1B
	Anti-mCTLA-4	BioXCell	BP0131	9H10	648317J2B
Fig. 8b-h
	Tumor volume (mm3)	Vehicle #1	Vehicle #2	Vehicle #3	Vehicle #4	Vehicle #5	Vehicle #6	Vehicle #7	Vehicle #8	Vehicle #9	Vehicle #10	Ave.	SD
	Day 0	45.79	34.1	32.76	31.69	28.42	26.98	25.03	22.86	21.83	19.93	28.939	7.60703
	Day 2	57.25	49.23	81.48	47.74	62.2	114.38	50.23	66.78	50.21	58.76	63.826	20.5202
	Day 4	96.6	118.69	142.34	109.58	92.97	210.37	95.09	187	102.93	88.97	124.454	42.4521
	Day 7	233.49	200.82	303.21	151.7	221.68	253.29	124.9	472.67	184.17	169.02	231.495	99.2736
	Day 9	433.26	535.82	749	426.16	733.01	584.63	286.98	953.85	416.53	403.21	552.245	204.136
	Day 11	751.29	922.12	1361.13	639.37	1021.93	921.66	487.25	1804.5	921.6	901.58	973.243	373.246
	Day 14	1343.65	1744.45	2188.53	1304.91	2209.31	1633.88	1300.46	3273.49	1912.73	1778.89	1869.03	595.236
	Day 16	1856.46	2802.75	3743.29	2219.56	3371.81	2321.74	2151.44		2720.63	3135.25	2702.55	625.153
	Day 18	2745.85			2971.32		2552.42	2949.51				2804.78	196.503
	Tumor volume (mm3)	TAK-931 #1	TAK-931 #2	TAK-931 #3	TAK-931 #4	TAK-931 #5	TAK-931 #6	TAK-931 #7	TAK-931 #8	TAK-931 #9	TAK-931 #10	Ave.	SD
	Day 0	44.04	38.52	32.7	31.5	28.34	26.21	24.9	22.73	21.4	18.25	28.859	7.98776
	Day 2	132.66	43.52	85.89	52.57	43.27	53.65	40.73	65.76	63.71	38.26	62.002	28.7665
	Day 4	405.99	55.24	214.97	41.89	49.93	78.78	41.59	141.24	72.81	68.65	117.109	115.033
	Day 7	698.14	76.66	375.66	92.34	63.94	91.2	48.62	333.29	77.31	101.97	195.913	211.169
	Day 9	1120.77	226.63	769.64	204.59	160.22	170.35	78.32	764.33	78.8	226.36	380.001	365.172
	Day 11	1455.85	345.38	1041.48	288.43	230.46	214.77	171.96	858.45	38.75	305.7	495.123	461.386
	Day 14	1541.29	935.75	2015.76	514.47	547.14	284.93	256.06	880.9	0	615.3	759.16	616.137
	Day 16	1553.62	1197.56	2454.35	870.53	700.52	539.18	758.87	439.89	0	791.38	930.59	678.78
	Day 18	1177.84	1384.34		1029.04	580.66	688.26	901.02	161.24	0	853.73	752.903	452.55
	Day 21	360.81	1526.38		732.57	575.53	753.03	1142.44	0	0	691.33	642.454	495.397
	Day 23	203.11	1708.63		590.1	1049.09	377.43	1508.94	0	0	390.73	647.559	633.197
	Day 25	176.91	1915.63		993.3	1869.89	178.97	1629.74	0	0	266.12	781.173	825.446
	Day 28	419.53	3200.91		1946.83	3245.17	170.68	2134.43	0	0	677.44	1310.55	1338.33
	Day 30	709.18			2453.04		168.17		0	0	927.94	709.722	936.746
	Day 32	974.71					161.19		0	0	1366.32	500.444	630.605
	Day 35	1851.02					145.04		0	0	2464.67	892.146	1177.1
	Day 37	3287.63					129.69		0	0		854.33	1623.35
	Day 39						214.69		0	0		71.5633	123.951
	Day 42						280.87		0	0		93.6233	162.16
	Day 44						429.9		0	0		143.3	248.203
	Day 46						575.13		0	0		191.71	332.051
	Day 49						1260.14		0	0		420.047	727.542
	Day 51						1875.68		0	0		625.227	1082.92
	Day 53						2790.36		0	0		930.12	1611.02
	Day 56								0	0		0	0
	Day 58								0	0		0	0
	Day 60								0	0		0	0
	Day 63								0	0		0	0
	Day 65								0	0		0	0
	Day 67								0	0		0	0
	Day 70								0	0		0	0
	Day 72								0	0		0	0
	Day 74								0	0		0	0
	Tumor volume (mm3)	PD-1 #1	PD-1 #2	PD-1 #3	PD-1 #4	PD-1 #5	PD-1 #6	PD-1 #7	PD-1 #8	PD-1 #9	PD-1 #10	Ave.	SD
	Day 0	41.7	37.48	33.94	31.37	28.13	26.19	24.22	22.32	21.28	19.91	28.654	7.30581
	Day 2	97.89	81.34	86.66	43.06	45.73	47.6	32.33	55.52	34.83	40.03	56.499	23.4322
	Day 4	144.45	106.68	107.07	80.53	69.46	84.92	121.68	99.39	59.94	87.54	96.166	25.1508
	Day 7	177.98	109.55	117.27	121.8	133.26	117.75	179.13	171.32	72.65	254.92	145.563	51.3196
	Day 9	277.63	92.12	163.42	235	354.28	249.66	369.18	357.76	120.74	467.41	268.72	120.449
	Day 11	675.43	56.87	169.1	462.49	740.24	341.48	772.52	764.35	167.5	989.24	513.922	318.505
	Day 14	1415.53	0	34.77	1022.81	1408.38	861.85	1589.94	1778.34	575.25	1989.41	1067.63	695.874
	Day 16	2555.44	0	0	1788.49	1967.58	1814.67	2861.58	3261.82	1020.24	3355.34	1862.52	1217.06
	Day 18		0	0	2760.16	2979.59	3237.71			1672.14		1774.93	1474.65
	Day 21		0	0						3425.12		1141.71	1977.49
	Day 23		0	0								0	0
	Day 25		0	0								0	0
	Day 28		0	0								0	0
	Day 30		0	0								0	0
	Day 32		0	0								0	0
	Day 35		0	0								0	0
	Day 37		0	0								0	0
	Day 39		0	0								0	0
	Day 42		0	0								0	0
	Day 44		0	0								0	0
	Day 46		0	0								0	0
	Day 49		0	0								0	0
	Day 51		0	0								0	0
	Day 53		0	0								0	0
	Day 56		0	0								0	0
	Day 58		0	0								0	0
	Day 60		0	0								0	0
	Day 63		0	0								0	0
	Day 65		0	0								0	0
	Day 67		0	0								0	0
	Day 70		0	0								0	0
	Day 72		0	0								0	0
	Day 74		0	0								0	0
	Tumor volume (mm3)	PD-L1 #1	PD-L1 #2	PD-L1 #3	PD-L1 #4	PD-L1 #5	PD-L1 #6	PD-L1 #7	PD-L1 #8	PD-L1 #9	PD-L1 #10	Ave.	SD
	Day 0	41.17	37.44	33.81	32.56	27.67	26.1	23.79	22.16	21.23	19.65	28.558	7.34168
	Day 2	104.04	139.88	89.64	45.18	50.7	33.32	99.81	82.67	45.53	62.08	75.285	33.6534
	Day 4	204.3	188.63	20.47	103.9	53.47	90.12	160.63	143.37	53.19	106.94	112.502	61.0737
	Day 7	331.79	316.95	19.16	274.88	55.71	206.66	365.73	370.89	87.13	251.26	228.016	130.983
	Day 9	813.47	738.3	9.94	471.89	33.49	729.32	825.46	850.87	156.89	465.47	509.51	335.537
	Day 11	1143.54	1226.02	0	928.08	0	1282.06	1339.56	1358.15	323.82	845.78	844.701	541.584
	Day 14	1682.99	2269.36	0	1704.79	36.74	2418.36	2495.44	2337.44	742.95	1237.13	1492.52	956.599
	Day 16	2357.99	3444.11	0		88.54				1278.86		1433.9	1481.97
	Day 18	3090.84		0		213.3				1911.35		1303.87	1466.48
	Day 21			0		663.06				3329.91		1330.99	1762.58
	Day 23			0		1262.15						631.075	892.475
	Day 25			0		2129.67						1064.84	1505.9
	Day 28			0		3379.37						1689.68	2389.58
	Day 30			0								0
	Day 32			0								0
	Day 35			0								0
	Day 37			0								0
	Day 39			0								0
	Day 42			0								0
	Day 44			0								0
	Day 46			0								0
	Day 49			0								0
	Day 51			0								0
	Day 53			0								0
	Day 56			0								0
	Day 58			0								0
	Day 60			0								0
	Day 63			0								0
	Day 65			0								0
	Day 67			0								0
	Day 70			0								0
	Day 72			0								0
	Day 74			0								0
	Tumor volume (mm3)	CTLA-4 #1	CTLA-4 #2	CTLA-4 #3	CTLA-4 #4	CTLA-4 #5	CTLA-4 #6	CTLA-4 #7	CTLA-4 #8	CTLA-4 #9	CTLA-4 #10	Ave.	SD
	Day 0	40.34	36.5	33.55	32.32	31.21	25.93	23.74	22.03	20.43	19.32	28.537	7.24286
	Day 2	120.98	61.63	83.49	51.11	96.82	58.02	31.63	78	73.03	50.81	70.552	25.7796
	Day 4	216.07	221.33	161.16	52.09	171.02	130.14	42.53	90.46	118.51	55.79	125.91	65.9622
	Day 7	407.93	433.88	307.36	61.23	247.32	311.4	114.41	142.13	232.55	148.72	240.693	125.243
	Day 9	991.69	954.36	747	23.34	637.85	748.96	182.06	290.98	608.62	440.32	562.518	322.912
	Day 11	1523.26	1509.2	930.58	0	1056.5	1242.77	314.87	606.96	1287.13	842.8	931.407	503.766
	Day 14	2608.4	2291.24	937.47	0	2333.2	2466.18	877.2	1072.19	2370.21	1695.99	1665.21	890.843
	Day 16		3341.39	538.44	0	3543.99	3759.35	1309.38	2063.21	3840.36	2286.55	2298.07	1438.97
	Day 18			136.71	0			2025.48	2801.73			1240.98	1391.74
	Day 21			88.16	0			3765.12				1284.43	2148.8
	Day 23			78.62	0							39.31	55.5927
	Day 25			188.6	0							94.3	133.36
	Day 28			260.72	0							130.36	184.357
	Day 30			371.07	0							185.535	262.386
	Day 32			654.13	33.33							343.73	438.972
	Day 35			1145.37	56.8							601.085	769.735
	Day 37			1610.37	68.43							839.4	1090.32
	Day 39			2016.93	69.39							1043.16	1377.12
	Day 42				70.48							70.48
	Day 44				72.09							72.09
	Day 46				73.59							73.59
	Day 49				46.47							46.47
	Day 51				29.32							29.32
	Day 53				7.72							7.72
	Day 56				7.05							7.05
	Day 58				3.9							3.9
	Day 60				0							0
	Day 63				0							0
	Day 65				0							0
	Day 67				0							0
	Day 70				0							0
	Day 72				0							0
	Day 74				0							0
	Tumor volume (mm3)	TAK-931 + PD-1 #1	TAK-931 + PD-1 #2	TAK-931 + PD-1 #3	TAK-931 + PD-1 #4	TAK-931 + PD-1 #5	TAK-931 + PD-1 #6	TAK-931 + PD-1 #7	TAK-931 + PD-1 #8	TAK-931 + PD-1 #9	TAK-931 + PD-1 #10	Ave.	SD
	Day 0	40.2	35.38	33.45	32.06	29.98	27.29	23.67	21.92	20.2	19.02	28.317	7.0719
	Day 2	138.91	39.56	38.97	66.77	78.93	76.98	63.13	69.49	101.91	42.96	71.761	30.8091
	Day 4	172.16	46.74	50.18	128.98	173.57	113.34	81.93	137.27	147	49.75	110.092	49.8745
	Day 7	337.22	73.66	96.92	283.12	291.29	229.59	128.52	346.46	362.19	123.1	227.207	112.008
	Day 9	636.09	162.69	286.9	680.1	591.15	733.26	136.51	623.55	693.83	234.83	477.891	241.12
	Day 11	937.44	175.21	444.91	888.81	992.3	857.5	32.63	957.48	1141	378.28	680.556	387.102
	Day 14	950.86	478.45	556.08	1138.61	1716.98	869.85	0	1406.76	2210.96	774.02	1010.26	641.491
	Day 16	615.99	717.5	591.85	1895.63	2210.23	611.74	0	1974	2967.3	884.57	1246.88	944.821
	Day 18	144.46	255.68	184.3	2518.24	2290.02	179.51	0	2280.77		275.23	903.134	1099.71
	Day 21	104.31	95.99	39.69		1535.15	72.27	0			86.75	276.309	556.279
	Day 23	130.08	33.52	14.28		704.83	26.26	0			16.82	132.256	256.114
	Day 25	177.32	14.11	0		389.54	14.37	0			0	85.0486	148.86
	Day 28	203.91	0	0		245.62	0	0			0	64.2186	110.333
	Day 30	128.72	0	0		211.28	0	0			0	48.5714	86.3074
	Day 32	65.53	0	0		181.93	0	0			0	35.3514	69.0949
	Day 35	27.16	0	0		88.45	0	0			0	16.5157	33.2959
	Day 37	15.5	0	0		83.98	0	0			0	14.2114	31.3027
	Day 39	7.15	0	0		77.22	0	0			0	12.0529	28.8593
	Day 42	6.16	0	0		49.04	0	0			0	7.88571	18.292
	Day 44	5.3	0	0		24.63	0	0			0	4.27571	9.19016
	Day 46	4.69	0	0		23.12	0	0			0	3.97286	8.62212
	Day 49	4.15	0	0		7.66	0	0			0	1.68714	3.05431
	Day 51	2.65	0	0		0	0	0			0	0.378571	1.00161
	Day 53	2.26	0	0		0	0	0			0	0.322857	0.8542
	Day 56	1.91	0	0		0	0	0			0	0.272857	0.721912
	Day 58	1.51	0	0		0	0	0			0	0.215714	0.570726
	Day 60	11.85	0	0		0	0	0			0	1.69286	4.47888
	Day 63	12.49	0	0		0	0	0			0	1.78429	4.72078
	Day 65	14.23	0	0		0	0	0			0	2.03286	5.37843
	Day 67	15.1	0	0		0	0	0			0	2.15714	5.70726
	Day 70	15.44	0	0		0	0	0			0	2.20571	5.83577
	Day 72	14	0	0		0	0	0			0	2	5.2915
	Day 74	16.34	0	0		0	0	0			0	2.33429	6.17594
	Tumor volume (mm3)	TAK-931 + PD-L1 #1	TAK-931 + PD-L1 #2	TAK-931 + PD-L1 #3	TAK-931 + PD-L1 #4	TAK-931 + PD-L1 #5	TAK-931 + PD-L1 #6	TAK-931 + PD-L1 #7	TAK-931 + PD-L1 #8	TAK-931 + PD-L1 #9	TAK-931 + PD-L1 #10	Ave.	SD
	Day 0	39.92	35.08	33.15	31.96	29.41	27.06	25.55	21.87	20.09	18.67	28.276	6.90992
	Day 2	122.07	83.64	39.13	80.73	54.11	58.52	93.95	57.41	114.82	31.01	73.539	30.7058
	Day 4	203.98	121.43	42.94	100.25	72.65	138.99	173.71	106.03	160.3	48.91	116.919	53.3838
	Day 7	387.96	200	50.05	194.78	121.9	250.88	285	224.83	343.9	59.78	211.908	112.211
	Day 9	622.5	350.51	50.81	371.8	235.74	509.98	645.29	472.08	627.03	110.21	399.595	214.643
	Day 11	887.89	410.12	65.28	578.02	416.88	773.58	919.01	732.47	1060.77	140.64	598.466	335.264
	Day 14	1119.47	612.33	32.4	668.02	934.92	783.33	968.67	1037.72	1945.77	289.27	839.19	517.003
	Day 16	1401.34	904.89	13.34	879.18	1060.54	500.74	698.09	1688.11	2749.86	413.76	1030.99	772.577
	Day 18	1479.59	989.49	0	437.78	826.33	148.94	170.92	1331.49		301.59	631.792	543.773
	Day 21	1610.47	1614.81	0	393.43	987.68	51.71	80.4	1772.83		237.89	749.913	748.235
	Day 23	1725.38	2468.02	0	332.16	1265.96	19.06	55.61	1994.67		197.58	895.382	973.837
	Day 25	2190.97		0	176.76	1340.01	16.45	33.58	2773.56		282.5	851.729	1108.25
	Day 28	3502.74		0	840.86	1397.23	13.72	9.19			781.27	935.001	1252.97
	Day 30			0	1174.31	1827.5	0	7.61			1156.31	694.288	795.444
	Day 32			0	1495.45	2124.23	0	0			1711.11	888.465	994.022
	Day 35			0	2945.27	3184.52	0	0			3088.24	1536.34	1684.7
	Day 37			0			0	0				0	0
	Day 39			0			0	0				0	0
	Day 42			0			0	0				0	0
	Day 44			0			0	0				0	0
	Day 46			0			0	0				0	0
	Day 49			0			0	0				0	0
	Day 51			0			0	0				0	0
	Day 53			0			0	0				0	0
	Day 56			0			0	0				0	0
	Day 58			0			0	0				0	0
	Day 60			0			0	0				0	0
	Day 63			0			0	0				0	0
	Day 65			0			0	0				0	0
	Day 67			0			0	0				0	0
	Day 70			0			0	0				0	0
	Day 72			0			0	0				0	0
	Day 74			0			0	0				0	0
	Tumor volume (mm3)	TAK-931 + CTLA-4 #1	TAK-931 + CTLA-4 #2	TAK-931 + CTLA-4 #3	TAK-931 + CTLA-4 #4	TAK-931 + CTLA-4 #5	TAK-931 + CTLA-4 #6	TAK-931 + CTLA-4 #7	TAK-931 + CTLA-4 #8	TAK-931 + CTLA-4 #9	TAK-931 + CTLA-4 #10	Ave.	SD
	Day 0	39.91	34.77	32.88	31.69	29.04	27.01	25.29	22.99	19.99	18.38	28.195	6.79822
	Day 2	94.85	73.77	96.36	57.35	88.2	35.3	43.7	44.7	87.65	52.75	67.463	23.3296
	Day 4	120.75	138.19	120.69	63.44	114.53	54.95	45.86	93.58	159.07	88.83	99.989	37.2391
	Day 7	129.25	234.57	213.64	66.5	189.94	62.33	86.95	175.13	268.91	133.82	156.104	71.8964
	Day 9	47.54	452.09	492.8	33.28	495.36	129.45	139.83	473.95	721.65	533.57	351.952	241.223
	Day 11	37.45	491.69	812.17	0	716.83	177.99	235.55	825.54	837.89	580.21	471.532	333.431
	Day 14	25.78	511.99	1455.7	0	827.45	429.78	301.47	1613.87	1048.65	635.71	685.04	553.544
	Day 16	0	144.72	652.77	0	703.65	542.43	453.2	2036.56	1310.59	480.85	632.477	626.983
	Day 18	0	22.16	140.08	0	190.89	166.83	248.73	1495.25	592.92	148.56	300.542	453.676
	Day 21	0	0	81.7	0	37.85	59.25	81.29	1321.34	296.97	64.65	194.305	405.379
	Day 23	0	0	52.3	0	12.72	23.1	29.58	857.37	70.27	23.28	106.862	264.717
	Day 25	0	0	31.35	0	0	0	17.41	1016.98	0	15.56	108.13	319.523
	Day 28	0	0	0	0	0	0	9.91	1156.93	0	13.66	118.05	365.059
	Day 30	0	18.19	0	0	0	0	9.16	1442.1	0	10.72	148.017	454.739
	Day 32	0	63.95	0	0	0	0	4.06	2102.43	0	10.04	218.048	662.4
	Day 35	0	126.97	0	0	0	0	0	3396.48	0	53.94	357.739	1068.51
	Day 37	0	236.61	0	0	0	0	0		0	142.65	42.14	86.8557
	Day 39	0	354.66	0	0	0	0	0		0	224.59	64.3611	131.787
	Day 42	0	557.75	0	0	0	0	0		0	314.99	96.9711	201.765
	Day 44	0	1059.9	0	0	0	0	0		0	667	191.878	393.212
	Day 46	0	1556.93	0	0	0	0	0		0	943.92	277.872	572.287
	Day 49	0	2336.4	0	0	0	0	0		0	1521.25	428.628	874.605
	Day 51	0	2570.97	0	0	0	0	0		0	2092.1	518.119	1035.06
	Day 53	0		0	0	0	0	0		0	2949.93	368.741	1042.96
	Day 56	0		0	0	0	0	0		0		0	0
	Day 58	0		0	0	0	0	0		0		0	0
	Day 60	0		0	0	0	0	0		0		0	0
	Day 63	0		0	0	0	0	0		0		0	0
	Day 65	0		0	0	0	0	0		0		0	0
	Day 67	0		0	0	0	0	0		0		0	0
	Day 70	0		0	0	0	0	0		0		0	0
	Day 72	0		0	0	0	0	0		0		0	0
	Day 74	0		0	0	0	0	0		0		0	0

## Sheet: Fig .S1
Fig. S1b
	< 2N cells		sample-1	sample-2	sample-3	Ave.	SD	t.test (p value)
		0 h	1.27	1.22	1.38	1.29	0.0818535	2.09656e-05
	DMSO	24 h	0.83	0.8	1	0.876667	0.107858	DMSO VS. TAK-931 (24 h)
		48 h	0.85	0.65	0.85	0.783333	0.11547
		72 h	0.81	1.27	0.99	1.02333	0.231805
	TAK-931	24 h	2.39	2.35	2.42	2.38667	0.0351188
		48 h	14.2	14.8	15.5	14.8333	0.650641
		72 h	14.7	15.7	14.7	15.0333	0.57735
	>4N cells		sample-1	sample-2	sample-3	Ave.	SD	t.test (p value)
		0 h	2.27	2.87	2.1	2.41333	0.404516	1.68981e-05
	DMSO	24 h	3.66	2.84	3.11	3.20333	0.417892	DMSO VS. TAK-931 (48 h)
		48 h	1.96	1.95	1.81	1.90667	0.083865
		72 h	2.39	2.14	2.02	2.18333	0.188768
	TAK-931	24 h	4.22	3.99	3.28	3.83	0.49
		48 h	16.4	16.8	14.9	16.0333	1.00167
		72 h	32.8	32.8	35.3	33.6333	1.44338
Fig. S1c
	FSC, SSC-Low		sample-1	sample-2	sample-3	Ave.	SD	t.test (p value)
	DMSO	72 h	96.3	96.6	96.1	96.3333	0.251661	4.11461e-06
	TAK-931	72 h	43.9	43.8	39.2	42.3	2.68514	DMSO VS. TAK-931 (72 h)
Fig. S1e
	CXCL8	sample-1	sample-2	sample-3	Ave.	SD	t.test (p value)
	DMSO	1	1	1	1	0	4.80739e-06
	TAK-931	60.2338	66.1024	65.6661	64.0008	3.2696	DMSO VS. TAK-931
	CXCL1	sample-1	sample-2	sample-3	Ave.	SD	t.test (p value)
	DMSO	1	1	1	1	0	0.000161426
	TAK-931	45.4409	44.4614	36.0584	41.9869	5.15755	DMSO VS. TAK-931
	IL1A	sample-1	sample-2	sample-3	Ave.	SD	t.test (p value)
	DMSO	1	1	1	1	0	4.5074e-05
	TAK-931	36.9907	33.3056	39.7887	36.695	3.25165	DMSO VS. TAK-931
	IL1B	sample-1	sample-2	sample-3	Ave.	SD	t.test (p value)
	DMSO	1	1	1	1	0	0.000891376
	TAK-931	33.2478	48.1665	38.2584	39.8909	7.59214	DMSO VS. TAK-931
	TNFSF15	sample-1	sample-2	sample-3	Ave.	SD	t.test (p value)
	DMSO	1	1	1	1	0	8.53126e-05
	TAK-931	17.2588	19.7119	16.2252	17.732	1.79088	DMSO VS. TAK-931
	TNFRSF1B	sample-1	sample-2	sample-3	Ave.	SD	t.test (p value)
	DMSO	1	1	1	1	0	0.00117213
	TAK-931	6.67006	6.0406	4.69824	5.80297	1.00716	DMSO VS. TAK-931

## Sheet: Fig. S2
Fig. S2a
	ATP (fold)			sample-1	sample-2	sample-3	sample-4	Ave.	SD	t.test (p value)
	TAK-931	0 nM	alone	1.15551	0.868621	1.00912	0.82972	0.965741	0.14813	2.47957e-06
		100 nM	alone	0.431322	0.413663	0.468332	0.439546	0.438216	0.0227967	TAK-931 100 nM alone VS. TAK-931 100 nM+VE-821
		300 nM	alone	0.150591	0.173126	0.187788	0.208126	0.179908	0.0242476
	TAK-931	0 nM	+ VE-821	0.894633	0.975877	0.944531	0.901929	0.929243	0.0380894	0.000150987
		100 nM	+ VE-821	0.79882	0.879618	0.796599	0.821272	0.824077	0.0386678	TAK-931 300 nM alone VS. TAK-931 300 nM+VE-821
		300 nM	+ VE-821	0.597559	0.429325	0.610283	0.535865	0.543258	0.0826164
Fig. S2b
	G2/M phase (%)			sample-1	sample-2	sample-3		Ave.	SD	t.test (p value)
	TAK-931	0 nM	alone	0.273938	0.298893	0.294373		0.289068	0.0132961	0.000270923
		100 nM	alone	0.401958	0.364582	0.383834		0.383458	0.0186909	TAK-931 100 nM alone VS. TAK-931 100 nM+VE-821
		300 nM	alone	0.600749	0.532552	0.575295		0.569532	0.0344618
	TAK-931	0 nM	+ VE-821	0.234163	0.259108	0.253146		0.248806	0.0130268	0.000106536
		100 nM	+ VE-821	0.231358	0.230378	0.207592		0.223109	0.0134471	TAK-931 300 nM alone VS. TAK-931 300 nM+VE-821
		300 nM	+ VE-821	0.266266	0.25899	0.252672		0.259309	0.0068027
Fig. S2c
	CXCL10			sample-1	sample-2	sample-3		Ave.	SD
	TAK-931	0 nM	alone	0.737261	1.30583	0.956906		1	0.286725
		100 nM	alone	0.0932093	2.56852	2.04516		1.56896	1.30456
		300 nM	alone	8.90151	3.96697	5.31702		6.06183	2.55019	t.test (p value)
	TAK-931	0 nM	+ VE-821	0.0293809	0.884699	0.0293809		0.314487	0.493818	0.0256598
		100 nM	+ VE-821	0.868592	1.12452	1.40576		1.13296	0.268685	TAK-931 300 nM alone VS. TAK-931 300 nM+VE-821
		300 nM	+ VE-821	2.20942	2.09672	1.6447		1.98361	0.298867
Fig. S2e
	CCL5	sample-1	sample-2	sample-3	Ave.	SD	t.test (p value)
	DMSO	0.961169	1.03306	1.00577	1	0.0362931	3.04349e-06
	BMS-265246	0.663308	0.73098	0.728605	0.707631	0.0384033	TAK-931 VS. TAK-931+BMS-265246
	TAK-931	10.7197	10.925	10.7893	10.8113	0.104433
	TAK-931+BMS-265246	3.7866	4.38732	4.39584	4.18992	0.349313
Fig. S2f
	IFNB	sample-1	sample-2	sample-3	Ave.	SD	t.test (p value)
	DMSO	1.05656	0.916323	1.02712	1	0.0739471	0.0261138
	BMS-265246	0.832233	0.872494	0.984561	0.896429	0.0789342	TAK-931 VS. TAK-931+BMS-265246
	TAK-931	2.46519	2.46235	1.6141	2.18055	0.490562
	TAK-931+BMS-265246	1.40228	1.37584	1.43611	1.40474	0.0302076

[truncated: 8 more sheets: Fig. S3, Fig. S4, Fig. S5, Fig. S11, Fig. S12, Fig. S15, Fig. S16, Table. S1]
